# Supplementary material for: A drug free solution for improving the quality of life of fibromyalgia patients (Fibrepik): study protocol of a multicenter, randomized, controlled effectiveness trial
Source: Trials. 2022 Sep 5;23:740. doi: 10.1186/s13063-022-06693-z (PMC9442919; doi:10.1186/s13063-022-06693-z)
Supplement: Supplementary file 1 — Additional file 1. It is the translation of the French ethics approval of the study. [file 13063_2022_6693_MOESM1_ESM.zip]

Archive with 2 entries (2 files):
- Appendix_FAEC_Fibrepik_EnglishR1.pdf
- Appendix_FAEC_Fibrepik_FrenchR1.pdf
